# Supplementary material for: Mouse Retinal Organoid Growth and Maintenance in Longer-Term Culture
Source: Front Cell Dev Biol. 2021 Apr 27;9:645704. doi: 10.3389/fcell.2021.645704 (PMC8114082; doi:10.3389/fcell.2021.645704)
Supplement: Supplementary file 1 [file Table_1.XLSX]

## Sheet: Sheet1
Antigen	Host	Cat no.	Vendor	Dilution	Antigen retrieval
actC3	rabbit	559565	BD Biosciences	1:500
ARL13B	rabbit	177-11-1-AP	Cosmobio	1:500
ARR1	rabbit	PA1-731	Thermo Fisher Scientific	1:500
ARR3	rabbit	AB15282	Millipore	1:500
ASCL1	mouse	7341888	BD Biosciences	1:100	Citrate
BHLHB22	goat	sc-6045	Santa Cruz	1:1000	Citrate
BRN3	goat	sc-31984	Santa Cruz	1:200	Citrate
BSN	mouse	VAM-PS003C	Stressgen	1:1000
CALB1	rabbit	AB1778	Millipore	1:500
CALB2	rabbit	CR7699/3H	Swant	1:1000
CRX	rabbit		a gift from E. Tanaka, TU Dresden	1:2000	Citrate
CTPB2	mouse	612044	BD Biosciences	1:2500
CYCS	mouse	BLD-612302	Biolegend	1:1000
EBF3	mouse	H00253738M05	Abnova	1:500	Citrate
ELAVL3/4	mouse	A-21271	Thermo Fisher Scientific	1:300
GFAP	rabbit	Z0334	Dako
GFAP	rat	13-0300	Thermo Fisher Scientific	1:250
GNAT1	rabbit	sc-389	Santa Cruz	1:500
GUCY2D	rabbit	sc-50512	Santa Cruz	1:200
ID1	rabbit	BCH-1#37-2	Biocheck	1:500
KI67	mouse	550609	BD Biosciences	1:500
NR2E3	mouse	PP-H7223-00	R&D	1:50	Citrate
OPN1SW	goat	sc-14363	Santa Cruz	1:500
OTX2	goat	BAF1979	R&D	1:400
PDE6B	rabbit	PA1-722	Thermo Fisher Scientific	1:2000
PHH3	rat	NB600-1168	Novus Biologicals	1:2000
PRKCA	mouse	05-154	Millipore	1:200
PROX1	rabbit	AB5475	Millipore	1:1000	Citrate
PRPH	mouse		a gift from R. Molday, UBC Vancouver, Canada	1:100
RCVRN	rabbit	AB5585	Millipore	1:2500 1:100 (CLEM)
RHO	mouse	O4886	Sigma	1:1000 1:200 (CLEM)
RLBP1	rabbit		a gift from J. Saari, U Washington, USA	1:1000
SCGN	rabbit		a gift from L. Wagner, U Vienna, Austria	1:3000
SLC1A3	mouse	130-095-822	Miltenyi Biotec	1:200
SOX2	goat	sc-14363	Santa Cruz	1:500
SOX8	guineapig		a gift from M. Wegner, U Erlangen, Germany	1:1000	Citrate
STX1A	mouse	S0664	Sigma	1:1000
SYP	mouse	S5768	Sigma	1:300
VSX2	sheep	X1180P	Exalpha	1:200
