# Supplementary material for: Mouse Retinal Organoid Growth and Maintenance in Longer-Term Culture
Source: Front Cell Dev Biol. 2021 Apr 27;9:645704. doi: 10.3389/fcell.2021.645704 (PMC8114082; doi:10.3389/fcell.2021.645704)
Supplement: Supplementary file 2 [file Table_2.XLSX]

## Sheet: GeneSetDB Gene Ontology 
Rank	ID	GeneSet	NumGenes	SourceDB	Ontology	GOID	p.value	p.adj	avg.logfc	avg.logfc.dir	direction	significance
1	gsdb8183	GO_BP_visual_perception_(GO:0007601)	95/166	GO_BP	BP	GO:0007601	1.55399e-09	3.209e-06	2.64006	2.91116	up	100
2	gsdb8611	GO_CC_synapse_(GO:0045202)	163/272	GO_CC	CC	GO:0045202	1.63713e-08	1.69034e-05	1.86184	1.96643	up	61.2591
3	gsdb548	GO_BP_viral_transcription_(GO:0019083)	31/47	GO_BP	BP	GO:0019083	2.99434e-08	2.06111e-05	1.262	-1.262	down	40.7736
4	gsdb10033	GO_BP_translational_termination_(GO:0006415)	33/50	GO_BP	BP	GO:0006415	5.04469e-08	2.60432e-05	1.21628	-1.23795	down	38.4445
5	gsdb14917	GO_BP_synaptic_transmission_(GO:0007268)	190/384	GO_BP	BP	GO:0007268	6.38985e-08	2.63901e-05	2.06477	2.17078	up	65.1819
6	gsdb6944	GO_CC_cilium_(GO:0005929)	75/128	GO_CC	CC	GO:0005929	2.72218e-07	9.36883e-05	1.4695	1.51586	up	40.815
7	gsdb4776	GO_CC_postsynaptic_membrane_(GO:0045211)	93/159	GO_CC	CC	GO:0045211	1.52287e-06	0.000449245	1.85995	1.98993	up	42.9289
8	gsdb14767	GO_CC_cell_junction_(GO:0030054)	215/460	GO_CC	CC	GO:0030054	2.14503e-06	0.000553685	1.73272	1.88679	up	38.9078
9	gsdb5937	GO_MF_microtubule_motor_activity_(GO:0003777)	48/68	GO_MF	MF	GO:0003777	3.37851e-06	0.00077518	1.40661	1.4962	up	30.1678
10	gsdb14369	GO_BP_blood_coagulation_(GO:0007596)	181/430	GO_BP	BP	GO:0007596	5.25955e-06	0.0010861	1.59201	1.70188	up	32.5363
11	gsdb11306	GO_BP_translational_elongation_(GO:0006414)	35/57	GO_BP	BP	GO:0006414	9.99945e-06	0.00187717	1.21714	-1.21714	down	22.8809
12	gsdb616	GO_BP_viral_infectious_cycle_(GO:0019058)	33/56	GO_BP	BP	GO:0019058	2.82629e-05	0.00486357	1.2399	-1.262	down	19.774
13	gsdb13443	GO_BP_cell_projection_organization_(GO:0030030)	43/64	GO_BP	BP	GO:0030030	7.00827e-05	0.0111324	1.25062	1.29298	up	16.844
14	gsdb7354	GO_CC_photoreceptor_outer_segment_(GO:0001750)	23/31	GO_CC	CC	GO:0001750	9.3001e-05	0.0137176	2.3905	2.53067	up	30.7017
15	gsdb2136	GO_BP_phototransduction_(GO:0007602)	15/21	GO_BP	BP	GO:0007602	0.000179131	0.0246604	2.61095	2.66529	up	28.9474
16	gsdb9466	GO_BP_microtubule-based_movement_(GO:0007018)	51/82	GO_BP	BP	GO:0007018	0.000200047	0.0258185	1.37303	1.48218	up	15.0341
17	gsdb3230	GO_CC_cytosolic_large_ribosomal_subunit_(GO:0022625)	17/28	GO_CC	CC	GO:0022625	0.00024412	0.0296534	1.27669	-1.30027	down	13.4497
18	gsdb383	GO_CC_synaptic_vesicle_membrane_(GO:0030672)	30/42	GO_CC	CC	GO:0030672	0.000298006	0.0321114	1.61381	1.66897	up	16.6164
19	gsdb4046	GO_MF_transmembrane_receptor_protein_tyrosine_kinase_activity_(GO:0004714)	21/34	GO_MF	MF	GO:0004714	0.000287431	0.0321114	1.61377	-1.15538	down	16.616
20	gsdb10640	GO_BP_ion_transmembrane_transport_(GO:0034220)	44/89	GO_BP	BP	GO:0034220	0.000311006	0.0321114	2.00599	2.09548	up	20.6545
21	gsdb1073	GO_BP_potassium_ion_transport_(GO:0006813)	75/152	GO_BP	BP	GO:0006813	0.00037639	0.0337933	2.04585	2.19432	up	20.7521
22	gsdb3608	GO_BP_regulation_of_neurotransmitter_secretion_(GO:0046928)	11/14	GO_BP	BP	GO:0046928	0.000366569	0.0337933	2.74653	2.57134	up	27.8595
23	gsdb7935	GO_MF_voltage-gated_ion_channel_activity_(GO:0005244)	70/147	GO_MF	MF	GO:0005244	0.000350076	0.0337933	2.27067	2.46437	up	23.0326
24	gsdb14349	GO_CC_microtubule_(GO:0005874)	126/237	GO_CC	CC	GO:0005874	0.000473194	0.0407144	1.13629	1.16772	up	10.8921
25	gsdb3588	GO_BP_retina_development_in_camera-type_eye_(GO:0060041)	32/49	GO_BP	BP	GO:0060041	0.000532757	0.0440058	2.22152	2.54438	up	20.7775

## Sheet: GeneSetDB Pathway
Rank	ID	GeneSet	NumGenes	SourceDB	p.value	p.adj	avg.logfc	avg.logfc.dir	direction	significance
1	gsdb6916	Reactome_Eukaryotic_Translation_Elongation	35/51	Reactome	2.09556e-09	2.95684e-06	1.21714	-1.21714	down	37.9155
2	gsdb2391	Reactome_Viral_mRNA_Translation	33/49	Reactome	7.94787e-09	5.60722e-06	1.22211	-1.23192	down	36.1565
3	gsdb4546	Reactome_Peptide_chain_elongation	32/48	Reactome	1.54404e-08	7.26213e-06	1.24958	-1.24958	down	36.1786
4	gsdb293	Reactome_Eukaryotic_Translation_Termination	32/49	Reactome	9.53606e-08	3.36384e-05	1.23891	-1.262	down	31.2225
5	gsdb6333	Reactome_Hemostasis	196/442	Reactome	3.97896e-07	0.000112286	1.60469	1.69177	up	35.7081
6	gsdb4170	PID_Visual_signal_transduction:_Rods	20/23	PID	5.62168e-07	0.000132203	4.57608	4.66561	up	100
7	gsdb856	Reactome_Neuronal_System	149/282	Reactome	1.17789e-06	0.00023743	1.99608	2.07684	up	40.7602
8	gsdb2276	Reactome_Nonsense_Mediated_Decay_Independent_of_the_Exon_Junction_Complex	34/54	Reactome	1.94958e-06	0.000343857	1.20498	-1.25126	down	23.5139
9	gsdb4813	WikiPathways_G_Protein_Signaling_Pathways(WP35)	59/94	WikiPathways	4.31997e-06	0.000677275	1.57521	1.60324	up	28.126
10	gsdb1527	WikiPathways_Myometrial_Relaxation_and_Contraction_Pathways(WP289)	82/151	WikiPathways	6.14457e-06	0.00078818	1.88547	1.9653	up	32.9661
11	gsdb7204	Reactome_Formation_of_a_pool_of_free_40S_subunits	36/58	Reactome	5.90387e-06	0.00078818	1.17407	-1.17407	down	20.5277
12	gsdb7409	INOH_GPCR_signaling-cholera_toxin-	82/240	INOH	1.01709e-05	0.00112728	2.34842	2.69526	up	39.0043
13	gsdb13925	PID_PLK1_signaling_events	33/40	PID	1.0386e-05	0.00112728	1.06053	-1.25842	down	17.614
14	gsdb11401	WikiPathways_Cytoplasmic_Ribosomal_Proteins(WP477)	32/52	WikiPathways	1.77371e-05	0.00178764	1.25106	-1.25106	down	19.3671
15	gsdb1889	Reactome_Transmission_across_Chemical_Synapses	107/191	Reactome	1.9647e-05	0.00184813	1.94203	1.9832	up	29.9055
16	gsdb1413	Reactome_Neurotransmitter_Receptor_Binding_And_Downstream_Transmission_In_The_Postsynaptic_Cell	80/139	Reactome	3.26804e-05	0.00250558	2.00655	2.0595	up	29.4048
17	gsdb5769	WikiPathways_Calcium_Regulation_in_the_Cardiac_Cell(WP536)	77/146	WikiPathways	3.55149e-05	0.00250558	1.90774	1.92415	up	27.9569
18	gsdb6281	INOH_GPCR_signaling-pertussis_toxin-	77/234	INOH	3.55149e-05	0.00250558	2.44379	2.88052	up	35.8124
19	gsdb9839	INOH_GPCR_signaling-G_alpha_i-	77/234	INOH	3.55149e-05	0.00250558	2.44379	2.88052	up	35.8124
20	gsdb10448	INOH_GPCR_signaling-G_alpha_q-	84/244	INOH	3.37169e-05	0.00250558	2.40734	2.80387	up	35.2783
21	gsdb12221	HumanCyc_TCA_cycle_II_(eukaryotic)	18/20	HumanCyc	0.000131302	0.00882226	0.678414	0.668678	up	7.85231
22	gsdb11806	Reactome_L13a-mediated_translational_silencing_of_Ceruloplasmin_expression	39/67	Reactome	0.000199177	0.0117099	1.13454	-1.13454	down	12.3457
23	gsdb12783	INOH_GPCR_signaling-G_alpha_s_Epac_and_ERK-	80/243	INOH	0.000182632	0.0117099	2.41766	2.81513	up	26.3083
24	gsdb14174	Reactome_3'_-UTR-mediated_translational_regulation	39/67	Reactome	0.000199177	0.0117099	1.13454	-1.13454	down	12.3457
25	gsdb5731	Reactome_Voltage_gated_Potassium_channels	27/43	Reactome	0.000237325	0.0128795	2.18345	2.38959	up	23.251

## Sheet: c5 GO Gene Sets
Rank	ID	GeneSet	Description	NumGenes	Ontology	GOID	p.value	p.adj	avg.logfc	avg.logfc.dir	direction	significance
1	M17628	GO_PLASMA_MEMBRANE_REGION	A membrane that is a (regional) part of the plasma membrane.	593/1317	CC	GO:0098590	1.23622e-23	7.55824e-20	1.81732	1.9127	up	100
2	M14014	GO_SYSTEM_PROCESS	A multicellular organismal process carried out by any of the organs or tissues in an organ system. An organ system is a regularly interacting or interdependent group of organs or tissues that work together to carry out a biological objective.	775/2821	BP	GO:0003008	1.32032e-21	4.03622e-18	1.87934	2.00399	up	94.0699
3	M17307	GO_CELL_JUNCTION	A cellular component that forms a specialized region of connection between two or more cells or between a cell and the extracellular matrix. At a cell junction, anchoring proteins extend through the plasma membrane to link cytoskeletal proteins in one cell to cytoskeletal proteins in neighboring cells or to proteins in the extracellular matrix.	779/1673	CC	GO:0030054	4.54497e-20	9.03998e-17	1.56989	1.70264	up	72.4808
4	M17656	GO_CELL_PROJECTION	A prolongation or process extending from a cell, e.g. a flagellum or axon.	1149/2503	CC	GO:0042995	7.39285e-20	9.03998e-17	1.61747	1.72528	up	74.6778
5	M17755	GO_MEMBRANE_REGION	A membrane that is a part of a larger membrane. Examples include the apical region of the plasma membrane of an epithelial cell and the various regions of the endoplasmic reticulum membrane.	692/1581	CC	GO:0098589	6.10284e-20	9.03998e-17	1.76499	1.85645	up	81.4884
6	M17664	GO_CELL_PROJECTION_PART	Any constituent part of a cell projection, a prolongation or process extending from a cell, e.g. a flagellum or axon.	686/1408	CC	GO:0044463	1.45225e-16	1.47985e-13	1.64889	1.73144	up	60.8774
7	M10111	GO_ION_TRANSPORT	The directed movement of charged atoms or small charged molecules into, out of or within a cell, or between cells, by means of some agent such as a transporter or pore.	576/1474	BP	GO:0006811	3.05559e-16	2.66884e-13	1.70087	1.78832	up	61.5431
8	M10152	GO_NEUROLOGICAL_SYSTEM_PROCESS	A organ system process carried out by any of the organs or tissues of neurological system.	520/2079	BP	GO:0050877	8.29529e-16	6.33968e-13	1.97782	2.11719	up	69.4255
9	M10248	GO_SENSORY_PERCEPTION	The series of events required for an organism to receive a sensory stimulus, convert it to a molecular signal, and recognize and characterize the signal. This is a neurological process.	334/1652	BP	GO:0007600	8.36394e-15	5.6819e-12	2.12622	2.29016	up	68.8072
10	M17150	GO_NEURON_PART	Any constituent part of a neuron, the basic cellular unit of nervous tissue. A typical neuron consists of a cell body (often called the soma), an axon, and dendrites. Their purpose is to receive, conduct, and transmit impulses in the nervous system.	865/1803	CC	GO:0097458	8.86137e-14	5.41784e-11	1.6948	1.80196	up	50.0694
11	M12359	GO_ION_TRANSMEMBRANE_TRANSPORT	A process in which an ion is transported from one side of a membrane to the other by means of some agent such as a transporter or pore.	381/935	BP	GO:0034220	1.38531e-13	7.69978e-11	1.78538	1.86979	up	51.9611
12	M17408	GO_SYNAPSE	The junction between a nerve fiber of one neuron and another neuron or muscle fiber or glial cell; the site of interneuronal communication. As the nerve fiber approaches the synapse it enlarges into a specialized structure, the presynaptic nerve ending, which contains mitochondria and synaptic vesicles. At the tip of the nerve ending is the presynaptic membrane; facing it, and separated from it b…	561/1081	CC	GO:0045202	1.64801e-13	8.3966e-11	1.742	1.81208	up	50.51
13	M17775	GO_SYNAPSE_PART	Any constituent part of a synapse, the junction between a nerve fiber of one neuron and another neuron or muscle fiber or glial cell.	459/866	CC	GO:0044456	4.59522e-13	2.16117e-10	1.75071	1.81455	up	48.6941
14	M17824	GO_SYNAPTIC_MEMBRANE	A specialized area of membrane on either the presynaptic or the postsynaptic side of a synapse, the junction between a nerve fiber of one neuron and another neuron or muscle fiber or glial cell.	217/356	CC	GO:0097060	5.33376e-13	2.32933e-10	1.85332	1.95205	up	51.3746
15	M16266	GO_TRANSMEMBRANE_TRANSPORT	The process in which a solute is transported across a lipid bilayer, from one side of a membrane to the other	482/1247	BP	GO:0055085	4.42308e-12	1.74448e-09	1.65908	1.74212	up	41.8153
16	M17166	GO_INTRINSIC_COMPONENT_OF_PLASMA_MEMBRANE	The component of the plasma membrane consisting of the gene products and protein complexes having either part of their peptide sequence embedded in the hydrophobic region of the membrane or some other covalently attached group such as a GPI anchor that is similarly embedded in the membrane.	651/2062	CC	GO:0031226	4.56522e-12	1.74448e-09	1.95852	2.1108	up	49.3624
17	M15848	GO_REGULATION_OF_ION_TRANSPORT	Any process that modulates the frequency, rate or extent of the directed movement of charged atoms or small charged molecules into, out of or within a cell, or between cells, by means of some agent such as a transporter or pore.	348/825	BP	GO:0043269	9.66922e-12	3.47751e-09	1.77667	1.88299	up	43.2472
18	M15630	GO_REGULATION_OF_TRANSPORT	Any process that modulates the frequency, rate or extent of the directed movement of substances (such as macromolecules, small molecules, ions) into, out of or within a cell, or between cells, by means of some agent such as a transporter or pore.	964/2497	BP	GO:0051049	1.22582e-11	4.16372e-09	1.56717	1.66456	up	37.7948
19	M14026	GO_MOVEMENT_OF_CELL_OR_SUBCELLULAR_COMPONENT	The directed, self-propelled movement of a cell or subcellular component without the involvement of an external agent such as a transporter or a pore.	699/1793	BP	GO:0006928	1.55796e-11	5.01337e-09	1.55568	1.63283	up	37.1567
20	M11209	GO_ESTABLISHMENT_OF_PROTEIN_LOCALIZATION_TO_ENDOPLASMIC_RETICULUM	The directed movement of a protein to a specific location in the endoplasmic reticulum.	89/216	BP	GO:0072599	1.76901e-11	5.40787e-09	1.15748	-1.16793	down	27.5363
21	M15229	GO_CELL_PROJECTION_ORGANIZATION	A process that is carried out at the cellular level which results in the assembly, arrangement of constituent parts, or disassembly of a prolongation or process extending from a cell, e.g. a flagellum or axon.	626/1348	BP	GO:0030030	2.32039e-11	6.19917e-09	1.50138	1.61845	up	35.4614
22	M16744	GO_SINGLE_ORGANISM_CELLULAR_LOCALIZATION	A cellular localization which involves only one organism.	601/1309	BP	GO:1902580	2.31644e-11	6.19917e-09	1.28045	1.36446	up	30.2432
23	M18706	GO_TRANSMEMBRANE_TRANSPORTER_ACTIVITY	Enables the transfer of a substance from one side of a membrane to the other.	419/1090	MF	GO:0022857	2.33204e-11	6.19917e-09	1.77495	1.85448	up	41.9228
24	M14697	GO_CELLULAR_COMPONENT_MORPHOGENESIS	The process in which cellular structures, including whole cells or cell parts, are generated and organized.	605/1351	BP	GO:0032989	3.27558e-11	8.34455e-09	1.52794	1.6269	up	35.5212
25	M17760	GO_CILIUM	A specialized eukaryotic organelle that consists of a filiform extrusion of the cell surface and of some cytoplasmic parts. Each cilium is largely bounded by an extrusion of the cytoplasmic (plasma) membrane, and contains a regular longitudinal array of microtubules, anchored to a basal body.	322/685	CC	GO:0005929	3.53312e-11	8.6406e-09	1.62409	1.73149	up	37.6858

## Sheet: h Hallmark Signatures
Rank	ID	GeneSet	Description	NumGenes	p.value	p.adj	avg.logfc	avg.logfc.dir	direction	significance
1	M5901	HALLMARK_G2M_CHECKPOINT	Genes involved in the G2/M checkpoint, as in progression through the cell division cycle.	178/320	8.16047e-06	0.000408024	1.11908	-1.13615	down	65.6613
2	M5909	HALLMARK_MYOGENESIS	Genes involved in development of skeletal muscle (myogenesis).	156/335	2.03983e-05	0.000509958	1.75443	1.79337	up	100
3	M5905	HALLMARK_ADIPOGENESIS	Genes up-regulated during adipocyte differentiation (adipogenesis).	157/303	6.91406e-05	0.00115234	1.31058	1.3472	up	66.6675
4	M5902	HALLMARK_APOPTOSIS	Genes mediating programmed cell death (apoptosis) by activation of caspases.	100/224	0.000755746	0.00837896	1.5849	1.76196	up	56.9811
5	M5946	HALLMARK_COAGULATION	Genes encoding components of blood coagulation system; also up-regulated in platelets.	71/225	0.000837896	0.00837896	1.9367	2.03124	up	69.6301
6	M5903	HALLMARK_NOTCH_SIGNALING	Genes up-regulated by activation of Notch signaling.	35/53	0.00105009	0.00875075	1.4257	-1.5492	down	50.7918
7	M5893	HALLMARK_MITOTIC_SPINDLE	Genes important for mitotic spindle assembly.	177/358	0.00171554	0.0122539	1.09906	1.13168	up	36.372
8	M5953	HALLMARK_KRAS_SIGNALING_UP	Genes up-regulated by KRAS activation.	133/333	0.00210358	0.0131474	1.68177	1.82086	up	54.7677
9	M5906	HALLMARK_ESTROGEN_RESPONSE_EARLY	Genes defining early response to estrogen.	141/310	0.002602	0.0144556	1.63237	1.72103	up	51.9946
10	M5930	HALLMARK_EPITHELIAL_MESENCHYMAL_TRANSITION	Genes defining epithelial-mesenchymal transition, as in wound healing, fibrosis and metastasis.	133/304	0.00326899	0.0163079	1.90215	2.06811	up	58.8639
11	M5932	HALLMARK_INFLAMMATORY_RESPONSE	Genes defining inflammatory response.	93/303	0.00391389	0.0163079	1.71792	1.78728	up	53.1626
12	M5939	HALLMARK_P53_PATHWAY	Genes involved in p53 pathways and networks.	140/314	0.00385747	0.0163079	1.35939	1.42664	up	42.067
13	M5891	HALLMARK_HYPOXIA	Genes up-regulated in response to low oxygen levels (hypoxia).	145/334	0.00429243	0.0165094	1.49041	1.68876	up	45.984
14	M5936	HALLMARK_OXIDATIVE_PHOSPHORYLATION	Genes encoding proteins involved in oxidative phosphorylation.	132/261	0.0048569	0.0173461	0.822693	0.800494	up	25.0757
15	M5937	HALLMARK_GLYCOLYSIS	Genes encoding proteins involved in glycolysis and gluconeogenesis.	141/311	0.0101975	0.0318673	1.25817	1.31602	up	32.5969
16	M5951	HALLMARK_SPERMATOGENESIS	Genes up-regulated during production of male gametes (sperm), as in spermatogenesis.	91/269	0.00976681	0.0318673	1.35869	1.46399	up	35.2015
17	M5916	HALLMARK_APICAL_SURFACE	Genes encoding proteins over-represented on the apical surface of epithelial cells, e.g., important for cell polarity (apical area).	36/80	0.0136299	0.040088	1.66535	1.65931	up	40.2738
18	M5956	HALLMARK_KRAS_SIGNALING_DN	Genes down-regulated by KRAS activation.	136/396	0.0221456	0.0615154	2.00564	2.12768	up	42.0464
19	M5915	HALLMARK_APICAL_JUNCTION	Genes encoding components of apical junction complex.	150/363	0.0255274	0.0671775	1.50755	1.58991	up	30.6056
20	M5907	HALLMARK_ESTROGEN_RESPONSE_LATE	Genes defining late response to estrogen.	122/327	0.0356894	0.0892236	1.66802	1.78636	up	30.3045
21	M5910	HALLMARK_PROTEIN_SECRETION	Genes involved in protein secretion pathway.	77/146	0.0388946	0.0903633	1.11345	1.15196	up	20.1219
22	M5942	HALLMARK_UV_RESPONSE_DN	Genes down-regulated in response to ultraviolet (UV) radiation.	134/289	0.0397598	0.0903633	1.56602	1.68594	up	28.3016
23	M5948	HALLMARK_BILE_ACID_METABOLISM	Genes involve in metabolism of bile acids and salts.	60/176	0.0629216	0.136786	1.83461	2.0137	up	27.4376
24	M5947	HALLMARK_IL2_STAT5_SIGNALING	Genes up-regulated by STAT5 in response to IL2 stimulation.	129/343	0.0662744	0.138072	1.71862	1.87814	up	25.5819
25	M5908	HALLMARK_ANDROGEN_RESPONSE	Genes defining response to androgens.	81/186	0.0706769	0.141354	1.37691	1.48301	up	20.2517
